# Supplementary material for: Identification of a Four-Gene-Based SERM Signature for Prognostic and Drug Sensitivity Prediction in Gastric Cancer
Source: Front Oncol. 2022 Jan 12;11:799223. doi: 10.3389/fonc.2021.799223 (PMC8790320; doi:10.3389/fonc.2021.799223)
Supplement: Supplementary Table S1 — Clinical characteristics and mRNAsi of 296 samples in the TCGA cohort. [file DataSheet_1.zip]

Archive with 10 entries (10 files):
- Image_1.tif
- Image_2.tif
- Image_3.tif
- Table_1.xlsx
- Table_2.xlsx
- Table_3.xlsx
- Table_4.xlsx
- Table_5.docx
- Table_6.docx
- Table_7.docx
