# Supplementary material for: Identification of a Four-Gene-Based SERM Signature for Prognostic and Drug Sensitivity Prediction in Gastric Cancer
Source: Front Oncol. 2022 Jan 12;11:799223. doi: 10.3389/fonc.2021.799223 (PMC8790320; doi:10.3389/fonc.2021.799223)
Supplement: Supplementary Table S1 — Clinical characteristics and mRNAsi of 296 samples in the TCGA cohort. [file DataSheet_1.zip › Table_1.xlsx]

## Sheet: Sheet1
TCGA ID	mRNAsi	OS	OS.time	Age	Gender	Grade	T	N	M	Stage
TCGA-B7-5818	0.458775	0	356	62	MALE	G3	T2	N0	M0	I
TCGA-B7-A5TI	0.383919	0	595	52	MALE	G3	T4	N3	M0	III
TCGA-BR-4253	0.541025	1	124	80	FEMALE	G3	T3	N1	M0	III
TCGA-BR-4267	0.379308	1	188	51	MALE	G2	T2	N0	M0	I
TCGA-BR-4279	0.220859	1	291	43	MALE	G3	T2	N1	M0	II
TCGA-BR-4280	0.555598	1	201	78	FEMALE	G2	T2	N1	M0	III
TCGA-BR-6452	0.440532	0	1055	78	FEMALE	G3	T3	N0	M0	II
TCGA-BR-6453	0.373062	0	485	54	MALE	G3	T2	N1	M0	II
TCGA-BR-6455	0.494406	1	422	59	MALE	G3	T3	N1	M0	II
TCGA-BR-6456	0.31452	1	526	74	FEMALE	G2	T3	N1	M0	II
TCGA-BR-6457	0.172289	0	416	69	MALE	G3	T3	N0	M0	II
TCGA-BR-6458	0.364147	1	588	57	FEMALE	G3	T3	N1	M0	II
TCGA-BR-6563	0.203879	0	1190	60	MALE	G3	T3	N1	M0	II
TCGA-BR-6564	0.15398	1	794	46	FEMALE	G3	T3	N2	M0	III
TCGA-BR-6565	0.464882	1	279	67	MALE	G2	T4	N0	M0	II
TCGA-BR-6566	0.439788	0	997	64	FEMALE	G3	T3	N0	M0	II
TCGA-BR-6705	0.218065	1	779	68	FEMALE	G3	T3	N3	M0	III
TCGA-BR-6707	0.521893	0	491	75	MALE	G3	T3	N0	M0	II
TCGA-BR-6709	0.303381	1	370	57	FEMALE	G3	T3	N3	M0	III
TCGA-BR-6801	0.340287	0	1223	70	MALE	G2	T3	N0	M0	II
TCGA-BR-6802	0.425301	0	940	65	MALE	G3	T3	N2	M0	III
TCGA-BR-6803	0.228818	0	949	54	FEMALE	G3	T3	N0	M0	II
TCGA-BR-6852	0.443157	0	1367	64	FEMALE	G3	T3	N0	M0	II
TCGA-BR-7196	0.28426	0	666	64	MALE	G3	T3	N3	M1	IV
TCGA-BR-7707	0.548474	0	1090	69	FEMALE	G3	T2	N0	M0	I
TCGA-BR-7715	0.453237	0	1023	65	MALE	G2	T3	N0	M0	II
TCGA-BR-7716	0.379907	0	1210	62	FEMALE	G2	T3	N1	M0	II
TCGA-BR-7717	0.439956	1	552	63	MALE	G2	T4	N1	M0	IV
TCGA-BR-7722	0.296353	1	466	62	MALE	G3	T3	N1	M0	II
TCGA-BR-7723	0.441572	1	874	59	MALE	G3	T3	N3	M0	III
TCGA-BR-7901	0.27655	1	105	74	MALE	G2	T3	N1	M0	II
TCGA-BR-7958	0.417748	0	899	60	MALE	G3	T4	N0	M0	III
TCGA-BR-7959	0.302121	0	1010	59	MALE	G3	T4	N1	M0	III
TCGA-BR-8058	0.356414	0	1133	53	FEMALE	G3	T4	N2	M0	III
TCGA-BR-8059	0.293282	1	439	72	MALE	G3	T4	N1	M0	III
TCGA-BR-8060	0.4125	1	348	75	FEMALE	G3	T2	N2	M0	II
TCGA-BR-8080	0.280613	1	292	72	FEMALE	G3	T4	N3	M0	III
TCGA-BR-8081	0.430036	0	981	71	FEMALE	G2	T4	N0	M0	II
TCGA-BR-8284	0.415507	1	245	72	FEMALE	G3	T4	N3	M0	III
TCGA-BR-8286	0.456627	0	895	49	MALE	G3	T3	N0	M0	II
TCGA-BR-8289	0.422862	1	81	57	MALE	G3	T4	N3	M1	IV
TCGA-BR-8361	0.549778	0	946	71	FEMALE	G3	T4	N2	M0	III
TCGA-BR-8364	0.147324	0	675	42	FEMALE	G3	T4	N2	M0	III
TCGA-BR-8365	0.169591	1	533	70	FEMALE	G3	T3	N0	M0	II
TCGA-BR-8367	0.322898	1	801	55	MALE	G3	T3	N3	M0	III
TCGA-BR-8368	0.541569	0	131	84	FEMALE	G3	T2	N0	M0	I
TCGA-BR-8369	0.357434	0	427	76	FEMALE	G3	T3	N3	M0	III
TCGA-BR-8371	0.185414	1	359	62	MALE	G3	T3	N3	M0	III
TCGA-BR-8372	0.58067	0	951	63	MALE	G3	T4	N3	M0	III
TCGA-BR-8373	0.285373	0	450	65	FEMALE	G2	T4	N1	M0	III
TCGA-BR-8381	0.427827	0	224	51	MALE	G3	T3	N1	M0	II
TCGA-BR-8382	0.394288	1	762	67	FEMALE	G3	T4	N3	M0	III
TCGA-BR-8384	0.16189	0	113	69	MALE	G3	T4	N2	M0	III
TCGA-BR-8483	0.418223	0	164	59	MALE	G2	T3	N2	M0	III
TCGA-BR-8484	0.417027	1	766	61	MALE	G2	T4	N1	M0	III
TCGA-BR-8485	0.400553	0	280	68	FEMALE	G3	T4	N3	M0	III
TCGA-BR-8486	0.385654	0	615	90	FEMALE	G2	T1	N0	M0	I
TCGA-BR-8487	0.487617	0	34	64	FEMALE	G3	T3	N0	M0	II
TCGA-BR-8588	0.360946	0	389	55	FEMALE	G3	T4	N0	M0	II
TCGA-BR-8589	0.556771	0	825	56	MALE	G3	T4	N1	M0	III
TCGA-BR-8590	0.322205	1	284	62	MALE	G3	T4	N2	M0	III
TCGA-BR-8591	0.461236	0	856	79	MALE	G3	T4	N3	M0	III
TCGA-BR-8592	0.172252	1	191	63	FEMALE	G3	T4	N1	M0	III
TCGA-BR-8677	0.315586	0	813	74	FEMALE	G3	T3	N3	M0	III
TCGA-BR-8678	0.537928	0	754	76	MALE	G2	T2	N0	M0	I
TCGA-BR-8680	0.563231	0	972	45	MALE	G2	T4	N2	M1	IV
TCGA-BR-8682	0.252917	0	991	52	MALE	G3	T4	N0	M0	II
TCGA-BR-8683	0.310892	1	300	75	MALE	G3	T4	N2	M0	III
TCGA-BR-8686	0.315374	1	635	69	MALE	G3	T4	N1	M0	III
TCGA-BR-8687	0.370314	1	250	67	FEMALE	G3	T4	N2	M0	III
TCGA-BR-A44T	0.261791	0	1038	53	FEMALE	G3	T3	N0	M0	II
TCGA-BR-A44U	0.419904	1	422	70	MALE	G3	T3	N3	M0	III
TCGA-BR-A4CS	0.369849	1	45	77	MALE	G3	T4	N3	M0	III
TCGA-BR-A4IV	0.117272	1	869	47	MALE	G3	T4	N2	M0	III
TCGA-BR-A4J5	0.191571	0	862	56	MALE	G3	T4	N1	M0	III
TCGA-BR-A4J8	0.30984	0	411	71	FEMALE	G3	T3	N3	M0	III
TCGA-BR-A4PF	0.546821	0	35	72	MALE	G3	T4	N2	M0	III
TCGA-CD-5798	0.197844	0	408	82	MALE	G2	T3	N0	M0	II
TCGA-CD-5799	0.48228	0	396	45	MALE	G3	T2	N1	M0	II
TCGA-CD-5800	0.491645	0	400	51	FEMALE	G1	T3	N0	M0	II
TCGA-CD-5801	0.437014	1	401	69	MALE	G3	T3	N1	M0	III
TCGA-CD-5803	0.285897	1	341	78	FEMALE	G3	T3	N0	M0	II
TCGA-CD-5804	0.314463	0	368	90	MALE	G2	T3	N1	M0	II
TCGA-CD-5813	0.231766	1	377	60	MALE	G3	T3	N0	M0	II
TCGA-CD-8524	0.288838	0	388	61	FEMALE	G3	T3	N0	M0	II
TCGA-CD-8526	0.503625	0	381	73	FEMALE	G3	T3	N1	M0	III
TCGA-CD-8528	0.586882	0	375	43	FEMALE	G3	T4	N0	M0	III
TCGA-CD-8529	0.302675	0	374	65	MALE	G2	T4	N0	M1	IV
TCGA-CD-8530	0.271765	0	377	51	MALE	G3	T3	N0	M0	II
TCGA-CD-8531	0.551714	0	383	66	FEMALE	G3	T3	N1	M0	III
TCGA-CD-8532	0.409673	1	354	52	MALE	G2	T3	N0	M0	II
TCGA-CD-8533	0.479158	0	468	48	MALE	G3	T3	N0	M0	II
TCGA-CD-8534	0.395756	0	367	41	MALE	G3	T3	N0	M0	II
TCGA-CD-8535	0.497265	0	390	59	MALE	G3	T3	N1	M0	III
TCGA-CD-A486	0.398888	1	192	68	MALE	G2	T3	N0	M0	II
TCGA-CD-A487	0.434693	0	374	51	MALE	G3	T3	N1	M0	II
TCGA-CD-A489	0.177169	1	344	58	MALE	G3	T3	N0	M0	II
TCGA-CD-A48A	0.408319	0	378	57	MALE	G2	T3	N0	M0	II
TCGA-CD-A48C	0.393434	1	353	79	FEMALE	G3	T3	N1	M0	II
TCGA-CD-A4MG	0.464812	1	200	76	MALE	G3	T3	N0	M0	II
TCGA-CD-A4MH	0.413399	0	371	86	FEMALE	G2	T3	N0	M0	II
TCGA-CG-4301	0.290284	0	92	75	FEMALE	G3	T4	N1	M1	IV
TCGA-CG-4305	0.364358	0	485	69	MALE	G3	T2	N1	M0	II
TCGA-CG-4306	0.412487	1	31	90	MALE	G3	T3	N2	M1	IV
TCGA-CG-4436	0.591374	0	243	57	MALE	G2	T2	N0	M0	I
TCGA-CG-4437	0.435664	0	245	83	MALE	G2	T2	N1	M0	II
TCGA-CG-4438	0.462084	0	1645	56	MALE	G3	T4	N2	M0	IV
TCGA-CG-4440	0.514719	1	122	68	FEMALE	G3	T3	N3	M1	IV
TCGA-CG-4441	0.395047	1	426	83	MALE	G2	T2	N2	M0	III
TCGA-CG-4443	0.373972	0	912	68	MALE	G2	T1	N0	M0	I
TCGA-CG-4444	0.447703	0	1431	76	MALE	G3	T2	N2	M0	III
TCGA-CG-4465	0.458605	1	274	69	FEMALE	G3	T4	N3	M1	IV
TCGA-CG-4466	0.546766	0	577	81	FEMALE	G2	T2	N0	M0	I
TCGA-CG-4469	0.477811	1	215	70	MALE	G3	T3	N3	M0	IV
TCGA-CG-4475	0.299154	0	699	76	MALE	G3	T3	N1	M0	II
TCGA-CG-4477	0.380119	0	942	58	FEMALE	G3	T2	N0	M0	I
TCGA-CG-5717	0.334701	1	212	58	MALE	G3	T2	N1	M0	II
TCGA-CG-5718	0.443818	1	1095	78	FEMALE	G2	T2	N1	M0	II
TCGA-CG-5719	0.255651	0	31	54	FEMALE	G1	T4	N0	M1	IV
TCGA-CG-5720	0.439913	1	30	71	MALE	G3	T2	N0	M0	I
TCGA-CG-5721	0.463667	0	183	58	MALE	G3	T4	N1	M0	IV
TCGA-CG-5722	0.464748	0	30	67	FEMALE	G3	T3	N2	M1	IV
TCGA-CG-5723	0.452821	0	3196	83	MALE	G3	T2	N1	M0	II
TCGA-CG-5724	0.475235	1	366	59	MALE	G3	T3	N3	M1	IV
TCGA-CG-5725	0.468262	1	457	72	MALE	G3	T2	N0	M0	I
TCGA-CG-5726	0.602027	1	881	73	MALE	G2	T1	N0	M0	I
TCGA-CG-5732	0.425714	1	2100	66	MALE	G2	T2	N3	M0	IV
TCGA-CG-5734	0.351499	1	243	68	MALE	G3	T3	N1	M0	III
TCGA-D7-5577	0.466566	1	782	53	FEMALE	G2	T2	N3	M0	III
TCGA-D7-5578	0.433519	0	385	80	MALE	G3	T3	N2	M0	III
TCGA-D7-6519	0.357628	0	625	64	FEMALE	G3	T2	N1	M0	II
TCGA-D7-6520	0.302918	0	573	53	MALE	G3	T2	N2	M0	III
TCGA-D7-6521	0.294878	0	564	65	MALE	G3	T2	N2	M0	II
TCGA-D7-6522	0.271535	0	566	58	MALE	G3	T2	N0	M0	I
TCGA-D7-6524	0.245884	0	543	53	MALE	G3	T2	N1	M0	II
TCGA-D7-6525	0.383231	1	406	58	MALE	G3	T2	N2	M0	III
TCGA-D7-6526	0.519339	0	523	67	FEMALE	G2	T3	N2	M0	III
TCGA-D7-6527	0.40566	1	312	62	MALE	G2	T2	N1	M0	II
TCGA-D7-6528	0.584342	0	463	70	FEMALE	G2	T2	N0	M0	I
TCGA-D7-6815	0.444736	0	486	70	FEMALE	G2	T2	N2	M0	II
TCGA-D7-6818	0.330495	1	376	53	MALE	G3	T2	N3	M0	III
TCGA-D7-6822	0.436523	0	375	77	MALE	G2	T2	N0	M0	I
TCGA-D7-8570	0.411064	0	752	44	MALE	G3	T3	N3	M0	III
TCGA-D7-8572	0.379319	0	511	57	MALE	G2	T2	N2	M0	II
TCGA-D7-8573	0.598784	0	593	57	MALE	G3	T3	N0	M0	II
TCGA-D7-8574	0.241953	0	523	72	MALE	G3	T2	N3	M0	III
TCGA-D7-8575	0.305696	1	554	75	MALE	G3	T3	N2	M0	III
TCGA-D7-8576	0.454239	1	446	54	FEMALE	G3	T3	N3	M0	III
TCGA-D7-8578	0.189036	0	643	72	MALE	G2	T2	N0	M0	I
TCGA-D7-8579	0.25867	0	636	66	FEMALE	G2	T2	N2	M0	II
TCGA-D7-A4YU	0.464557	0	500	73	MALE	G3	T3	N3	M0	III
TCGA-D7-A4YX	0.562473	0	1108	63	MALE	G3	T3	N1	M0	II
TCGA-D7-A4Z0	0.273694	0	449	60	FEMALE	G3	T2	N2	M0	II
TCGA-D7-A6EV	0.549482	0	342	71	FEMALE	G3	T2	N2	M0	II
TCGA-D7-A6EX	0.389658	0	344	72	FEMALE	G3	T3	N2	M0	III
TCGA-D7-A6EY	0.443839	1	348	72	FEMALE	G3	T3	N3	M0	III
TCGA-D7-A6EZ	0.513076	1	618	66	MALE	G3	T3	N2	M0	III
TCGA-D7-A6F0	0.444948	0	678	79	FEMALE	G3	T2	N0	M0	I
TCGA-D7-A6F2	0.424621	0	476	62	MALE	G3	T2	N0	M0	I
TCGA-D7-A747	0.193752	1	255	57	MALE	G3	T3	N1	M0	II
TCGA-D7-A748	0.197563	1	132	41	FEMALE	G3	T4	N3	M1	IV
TCGA-D7-A74A	0.504605	0	607	61	FEMALE	G2	T3	N2	M0	III
TCGA-F1-6874	0.421766	0	440	79	MALE	G3	T2	N0	M0	I
TCGA-F1-6875	0.463404	1	2197	79	MALE	G2	T2	N0	M0	I
TCGA-F1-A448	0.347395	0	647	70	MALE	G3	T3	N3	M0	III
TCGA-F1-A72C	0.421045	0	346	68	MALE	G2	T3	N0	M0	II
TCGA-FP-7829	0.479151	0	594	69	MALE	G2	T3	N1	M0	II
TCGA-FP-8209	0.156994	1	1811	49	MALE	G3	T2	N0	M0	I
TCGA-FP-8210	0.202143	1	153	48	MALE	G3	T3	N1	M0	III
TCGA-FP-A4BF	0.35258	1	168	68	MALE	G3	T3	N2	M0	III
TCGA-FP-A9TM	0.49903	0	189	77	MALE	G2	T1	N1	M0	I
TCGA-HF-A5NB	0.528375	0	928	75	FEMALE	G3	T4	N3	M0	III
TCGA-HU-8244	0.560798	0	742	77	FEMALE	G1	T1	N0	M0	I
TCGA-HU-8249	0.528525	0	881	76	MALE	G2	T3	N2	M0	III
TCGA-HU-8602	0.565459	0	679	58	FEMALE	G3	T4	N0	M0	II
TCGA-HU-8604	0.5045	0	694	82	FEMALE	G2	T3	N0	M0	II
TCGA-HU-8608	0.540881	0	641	70	MALE	G3	T4	N2	M0	III
TCGA-HU-A4G2	0.482937	0	739	45	MALE	G3	T3	N1	M0	II
TCGA-HU-A4G3	0.392492	0	170	54	MALE	G2	T2	N2	M0	II
TCGA-HU-A4G8	0.546038	0	690	71	FEMALE	G3	T3	N1	M0	II
TCGA-HU-A4G9	0.589128	0	736	67	FEMALE	G2	T1	N0	M0	I
TCGA-HU-A4GC	0.427038	0	99	74	MALE	G3	T4	N2	M0	III
TCGA-HU-A4GD	0.564031	0	692	56	MALE	G3	T3	N1	M0	II
TCGA-HU-A4GF	0.499311	0	785	69	MALE	G2	T3	N0	M0	II
TCGA-HU-A4GH	0.441407	0	358	75	MALE	G2	T1	N0	M0	I
TCGA-HU-A4GJ	0.431028	0	650	60	FEMALE	G3	T4	N3	M0	III
TCGA-HU-A4GP	0.472807	0	273	62	FEMALE	G2	T2	N1	M0	II
TCGA-HU-A4GT	0.56999	0	198	71	FEMALE	G3	T3	N0	M0	II
TCGA-HU-A4GU	0.537334	0	200	73	MALE	G3	T3	N1	M0	II
TCGA-HU-A4GX	0.503147	0	616	70	FEMALE	G3	T4	N2	M0	III
TCGA-HU-A4H0	0.599349	0	64	72	MALE	G3	T4	N3	M0	III
TCGA-HU-A4H2	0.512229	0	394	58	FEMALE	G2	T3	N3	M0	III
TCGA-HU-A4H3	0.439264	0	882	56	FEMALE	G3	T4	N3	M0	III
TCGA-HU-A4H4	0.520649	0	725	53	FEMALE	G3	T2	N2	M0	II
TCGA-HU-A4H6	0.451	0	644	72	FEMALE	G2	T3	N2	M0	III
TCGA-HU-A4H8	0.51976	0	428	77	MALE	G2	T1	N1	M0	I
TCGA-HU-A4HB	0.401398	1	477	68	MALE	G3	T2	N2	M0	II
TCGA-HU-A4HD	0.428836	0	1016	73	MALE	G2	T3	N2	M0	III
TCGA-IN-7806	0.43637	0	1106	50	MALE	G3	T3	N1	M0	II
TCGA-IN-7808	0.401704	1	105	59	MALE	G3	T3	N3	M1	IV
TCGA-IN-8462	0.273629	0	572	80	MALE	G2	T2	N1	M0	II
TCGA-IN-8663	0.411595	1	103	68	MALE	G3	T2	N2	M0	II
TCGA-IN-A6RI	0.559683	0	559	45	MALE	G2	T1	N0	M0	I
TCGA-IN-A6RJ	0.405428	0	379	64	MALE	G3	T1	N0	M0	I
TCGA-IN-A6RL	0.39258	1	406	84	MALE	G2	T2	N1	M0	II
TCGA-IN-A6RN	0.36554	0	594	72	FEMALE	G2	T1	N2	M0	II
TCGA-IN-A6RR	0.419208	1	205	84	MALE	G3	T3	N1	M0	II
TCGA-IN-A6RS	0.512933	0	383	76	MALE	G2	T1	N0	M0	I
TCGA-IN-A7NR	0.32527	0	198	64	FEMALE	G3	T3	N3	M1	IV
TCGA-IN-A7NT	0.459936	0	323	73	FEMALE	G3	T3	N1	M0	II
TCGA-IN-A7NU	0.322265	0	356	69	MALE	G3	T3	N3	M0	III
TCGA-IN-AB1V	0.325192	0	479	63	MALE	G2	T1	N0	M0	I
TCGA-IN-AB1X	0.413271	0	411	78	FEMALE	G3	T3	N0	M0	II
TCGA-KB-A6F7	0.537872	0	1935	54	FEMALE	G3	T1	N1	M0	I
TCGA-KB-A93G	0.197021	0	613	68	MALE	G1	T2	N0	M0	I
TCGA-KB-A93H	0.580266	0	1145	79	FEMALE	G1	T3	N1	M0	II
TCGA-KB-A93J	0.427064	0	1124	78	MALE	G3	T2	N1	M0	II
TCGA-MX-A5UG	0.208938	1	113	78	MALE	G3	T3	N1	M0	III
TCGA-MX-A5UJ	0.363035	0	600	86	FEMALE	G3	T3	N2	M0	III
TCGA-MX-A663	0.226458	1	300	66	MALE	G3	T3	N0	M0	II
TCGA-R5-A7O7	0.488517	0	1389	51	MALE	G2	T3	N1	M1	IV
TCGA-R5-A7ZE	0.490795	1	554	66	FEMALE	G2	T3	N2	M0	III
TCGA-R5-A7ZF	0.598652	1	259	65	FEMALE	G2	T4	N1	M1	IV
TCGA-R5-A7ZI	0.545083	0	2267	44	FEMALE	G3	T4	N1	M1	IV
TCGA-R5-A805	0.375602	1	281	71	MALE	G3	T3	N2	M0	III
TCGA-RD-A7BS	0.276181	1	336	46	MALE	G3	T3	N1	M0	III
TCGA-RD-A7BT	0.592251	1	262	66	MALE	G3	T3	N3	M0	IV
TCGA-RD-A7BW	0.117823	1	156	68	FEMALE	G3	T2	N0	M0	I
TCGA-RD-A7C1	0.558712	1	507	82	MALE	G3	T2	N0	M0	I
TCGA-RD-A8MV	0.433948	0	3720	56	MALE	G3	T3	N2	M0	III
TCGA-RD-A8MW	0.352896	1	1153	72	MALE	G3	T3	N2	M0	III
TCGA-RD-A8N0	0.302418	0	1236	53	FEMALE	G3	T3	N2	M0	III
TCGA-RD-A8N1	0.382274	0	3519	70	MALE	G3	T3	N2	M0	III
TCGA-RD-A8N2	0.170064	0	3540	59	FEMALE	G3	T2	N0	M0	I
TCGA-RD-A8N4	0.185053	0	2171	58	FEMALE	G3	T3	N1	M0	III
TCGA-RD-A8N5	0.240674	1	1747	78	MALE	G2	T3	N1	M0	III
TCGA-RD-A8N6	0.300892	1	272	78	FEMALE	G3	T2	N2	M0	III
TCGA-RD-A8N9	0.266692	0	1083	63	FEMALE	G3	T2	N1	M0	II
TCGA-RD-A8NB	0.404983	1	513	80	FEMALE	G3	T3	N1	M0	III
TCGA-SW-A7EB	0.343547	0	176	45	MALE	G2	T3	N2	M0	III
TCGA-VQ-A8DT	0.497629	0	1484	43	MALE	G3	T3	N3	M0	III
TCGA-VQ-A8DU	0.398325	1	166	63	MALE	G2	T3	N2	M0	III
TCGA-VQ-A8DV	0.441442	1	403	48	MALE	G2	T2	N0	M0	I
TCGA-VQ-A8DZ	0.405124	1	396	70	MALE	G3	T4	N3	M1	IV
TCGA-VQ-A8E0	0.47354	1	562	68	MALE	G3	T3	N2	M0	III
TCGA-VQ-A8E2	0.344829	0	1319	57	MALE	G2	T3	N2	M0	III
TCGA-VQ-A8E3	0.583292	1	661	79	MALE	G3	T3	N0	M0	II
TCGA-VQ-A8E7	0.4285	0	1138	59	MALE	G2	T3	N1	M1	IV
TCGA-VQ-A8P2	0.581437	0	1160	68	MALE	G2	T4	N1	M0	III
TCGA-VQ-A8P3	0.437942	0	1132	72	MALE	G2	T4	N1	M0	III
TCGA-VQ-A8P5	0.519878	1	235	67	MALE	G3	T3	N0	M0	II
TCGA-VQ-A8P8	0.358649	0	942	72	FEMALE	G2	T4	N0	M0	II
TCGA-VQ-A8PB	0.533307	1	1043	65	FEMALE	G2	T3	N0	M0	II
TCGA-VQ-A8PC	0.370302	1	1407	65	MALE	G3	T3	N1	M0	III
TCGA-VQ-A8PD	0.345876	1	496	69	MALE	G2	T4	N3	M0	III
TCGA-VQ-A8PE	0.512913	1	675	78	MALE	G3	T3	N3	M0	III
TCGA-VQ-A8PF	0.437364	1	76	76	MALE	G3	T3	N3	M0	III
TCGA-VQ-A8PH	0.545262	1	389	62	MALE	G2	T3	N3	M0	III
TCGA-VQ-A8PK	0.42062	1	543	58	MALE	G2	T3	N3	M0	III
TCGA-VQ-A8PM	0.352087	1	57	56	MALE	G3	T4	N3	M0	IV
TCGA-VQ-A8PO	0.53369	1	282	74	MALE	G3	T4	N0	M0	II
TCGA-VQ-A8PP	0.372282	1	712	76	MALE	G2	T4	N1	M0	IV
TCGA-VQ-A8PQ	0.31125	1	476	50	FEMALE	G2	T4	N1	M1	IV
TCGA-VQ-A8PU	0.457736	1	832	72	FEMALE	G3	T4	N1	M0	III
TCGA-VQ-A8PX	0.525907	0	1964	51	MALE	G2	T1	N0	M0	I
TCGA-VQ-A91A	0.313065	0	1200	67	MALE	G1	T3	N3	M0	III
TCGA-VQ-A91D	0.410224	1	356	70	MALE	G2	T4	N2	M0	III
TCGA-VQ-A91E	0.497722	0	664	67	FEMALE	G3	T4	N0	M0	III
TCGA-VQ-A91K	0.414546	0	1862	69	MALE	G2	T3	N1	M0	III
TCGA-VQ-A91N	0.524426	1	570	59	FEMALE	G2	T4	N3	M0	IV
TCGA-VQ-A91Q	0.296311	1	633	61	MALE	G3	T3	N3	M0	IV
TCGA-VQ-A91U	0.495092	1	52	78	MALE	G2	T3	N1	M0	III
TCGA-VQ-A91V	0.457905	0	1297	58	MALE	G2	T3	N2	M0	III
TCGA-VQ-A91X	0.576124	1	289	74	MALE	G3	T3	N2	M0	III
TCGA-VQ-A91Y	0.265837	1	296	67	MALE	G3	T4	N3	M0	III
TCGA-VQ-A91Z	0.51386	0	1690	67	FEMALE	G2	T3	N1	M0	III
TCGA-VQ-A922	0.420367	1	275	70	MALE	G2	T4	N1	M0	IV
TCGA-VQ-A923	0.406418	1	61	90	MALE	G3	T3	N1	M0	III
TCGA-VQ-A924	0.527332	1	1686	69	MALE	G2	T3	N0	M0	II
TCGA-VQ-A925	0.461055	1	138	66	MALE	G2	T3	N2	M0	III
TCGA-VQ-A927	0.327172	1	200	81	MALE	G1	T3	N3	M0	III
TCGA-VQ-A928	0.3535	1	174	49	MALE	G2	T3	N3	M0	IV
TCGA-VQ-A92D	0.385567	0	2032	67	MALE	G2	T2	N0	M0	I
TCGA-VQ-A94O	0.465779	1	640	74	MALE	G2	T4	N3	M0	III
TCGA-VQ-A94R	0.425915	1	1294	63	MALE	G2	T4	N2	M0	III
TCGA-VQ-A94T	0.525871	1	342	73	MALE	G3	T3	N2	M0	III
TCGA-VQ-A94U	0.384812	0	819	70	MALE	G3	T4	N0	M0	II
TCGA-VQ-AA64	0.324181	1	560	68	MALE	G2	T3	N2	M0	III
TCGA-VQ-AA68	0.458024	0	1328	52	FEMALE	G2	T4	N3	M0	III
TCGA-VQ-AA69	0.579325	0	864	35	MALE	G2	T3	N2	M0	III
TCGA-VQ-AA6A	0.42227	0	1184	56	MALE	G2	T4	N3	M0	III
TCGA-VQ-AA6D	0.519013	0	521	52	FEMALE	G2	T4	N1	M0	III
TCGA-VQ-AA6F	0.456855	0	1646	57	MALE	G2	T3	N1	M0	II
TCGA-VQ-AA6G	0.399268	1	792	68	MALE	G2	T3	N0	M0	II
TCGA-VQ-AA6J	0.492503	0	838	75	MALE	G3	T4	N2	M0	III
TCGA-VQ-AA6K	0.363242	1	378	59	MALE	G3	T4	N3	M0	III
