# Supplementary material for: Identification of a Four-Gene-Based SERM Signature for Prognostic and Drug Sensitivity Prediction in Gastric Cancer
Source: Front Oncol. 2022 Jan 12;11:799223. doi: 10.3389/fonc.2021.799223 (PMC8790320; doi:10.3389/fonc.2021.799223)
Supplement: Supplementary Table S1 — Clinical characteristics and mRNAsi of 296 samples in the TCGA cohort. [file DataSheet_1.zip › Table_2.xlsx]

## Sheet: Sheet1
Rank	Sex	Age.group	Age	Tumor.size	TNM stage	DFS	OS	DFS.m	OS.m
1	male	young	53	<=5	1	NA	0	NA	85
2	male	young	49	>5	2	NA	0	NA	51
3	male	young	59	<=5	2	0	0	63	63
4	male	old	68	>5	2	0	1	25	25
5	male	old	79	>5	2	1	1	6	6
6	male	young	49	<=5	2	1	1	12	19
7	female	young	56	<=5	2	0	0	63	63
8	female	young	38	<=5	1	0	0	63	63
9	male	old	72	>5	1	0	1	25	25
10	male	old	68	>5	2	0	1	14	14
11	male	old	67	>5	2	0	0	61	61
12	female	young	58	<=5	1	1	1	37	48
13	male	old	70	<=5	2	1	1	7	7
14	male	young	54	<=5	2	1	0	60	60
15	male	young	56	<=5	2	1	1	11	17
16	male	young	35	>5	2	1	0	24	60
17	male	old	65	>5	2	1	1	16	16
18	male	old	64	<=5	2	1	1	38	38
19	male	young	58	<=5	2	1	1	17	17
20	female	old	66	<=5	2	0	0	58	58
21	female	young	52	>5	1	1	0	48	57
22	male	old	64	>5	2	1	1	36	36
23	male	young	57	<=5	2	0	1	9	9
24	male	young	59	<=5	2	1	1	36	36
25	male	old	62	>5	2	0	0	57	57
26	female	young	43	<=5	2	0	0	56	56
27	male	old	65	<=5	1	NA	0	NA	59
28	female	old	60	<=5	2	1	1	33	36
29	male	old	69	<=5	2	NA	1	33	33
30	male	old	76	<=5	2	1	1	6	6
31	male	old	76	>5	1	NA	0	NA	57
32	male	young	54	>5	2	NA	0	54	54
33	male	old	68	>5	2	1	1	25	25
34	female	old	75	>5	2	1	1	30	30
35	male	old	65	<=5	1	NA	0	62	62
36	male	young	59	>5	1	NA	0	48	48
37	male	old	68	<=5	2	1	1	18	18
38	male	old	60	>5	2	NA	0	46	46
39	male	old	64	<=5	2	NA	1	NA	33
40	male	young	53	<=5	2	NA	1	NA	16
41	male	young	29	<=5	2	NA	1	NA	14
42	male	old	63	<=5	1	NA	0	NA	54
43	female	young	56	>5	2	1	1	15	25
44	male	old	69	>5	2	NA	1	NA	21
45	male	young	56	<=5	2	NA	0	45	45
46	male	young	58	<=5	2	1	1	24	25
47	male	young	57	<=5	1	1	1	22	24
48	male	old	64	<=5	1	NA	0	43	45
49	male	young	54	<=5	2	NA	0	44	45
50	male	young	52	>5	2	NA	1	2	2
51	female	young	59	>5	1	NA	0	NA	66
52	male	young	49	<=5	2	NA	0	43	43
53	male	old	65	<=5	2	NA	0	44	44
54	male	young	45	>5	2	1	1	20	20
55	male	old	68	>5	2	NA	1	20	20
56	male	old	60	>5	1	NA	0	43	43
57	female	old	64	>5	2	NA	0	NA	52
58	male	young	58	<=5	2	1	1	24	30
59	male	old	71	<=5	2	NA	0	NA	66
60	male	young	55	<=5	2	NA	0	NA	63
61	male	old	64	<=5	2	NA	0	NA	65
62	male	young	50	<=5	2	NA	1	NA	23
63	female	young	57	>5	1	NA	0	NA	65
64	female	young	46	<=5	1	0	1	1	1
65	male	old	61	>5	2	NA	1	NA	27
66	female	young	59	<=5	2	NA	1	NA	55
67	male	young	57	<=5	1	NA	0	NA	51
68	male	old	76	<=5	1	0	0	60	60
69	male	old	70	<=5	1	1	0	45	54
70	male	young	55	>5	2	NA	1	36	36
71	male	old	61	<=5	2	1	1	24	24
72	male	young	59	<=5	2	0	0	53	53
73	male	young	57	<=5	1	0	0	53	53
74	female	old	68	<=5	2	1	1	24	24
75	male	young	58	<=5	1	0	0	52	52
76	male	old	74	<=5	1	0	0	52	52
77	male	old	71	<=5	2	1	1	24	24
78	male	young	58	<=5	2	0	0	52	52
79	male	old	61	>5	2	1	1	15	15
80	male	old	60	<=5	2	1	1	24	24
81	male	young	54	<=5	2	0	1	30	30
82	male	young	58	>5	2	0	1	26	26
83	male	old	64	<=5	1	0	0	63	63
84	female	old	76	<=5	2	0	0	57	57
85	female	young	34	<=5	2	1	1	30	31
86	male	young	50	<=5	2	1	0	48	48
87	male	old	64	>5	1	0	0	48	48
88	male	old	72	>5	1	0	0	46	46
89	female	young	54	>5	2	1	1	24	28
90	male	old	72	>5	2	1	1	44	46
91	male	young	55	<=5	2	1	1	11	12
92	male	old	67	>5	1	0	1	14	15
93	male	old	66	<=5	2	1	1	6	7
94	male	old	61	<=5	2	NA	0	24	24
95	male	old	62	>5	2	1	1	NA	11.4
96	male	old	73	<=5	2	0	0	42	42
97	male	old	70	<=5	1	0	0	42	42
98	male	young	59	<=5	2	1	1	17	23
99	male	young	34	>5	2	1	1	25	28
100	male	old	81	>5	2	NA	1	NA	9.3
101	female	old	64	>5	2	NA	1	NA	11.8
102	male	young	52	<=5	2	NA	1	NA	19
103	male	young	56	<=5	1	NA	1	NA	3.7
104	male	young	54	>5	1	NA	1	NA	14
105	male	old	63	<=5	2	0	0	48	48
106	male	old	62	>5	2	1	1	17	18
107	male	young	53	<=5	2	0	0	52	52
108	male	old	66	<=5	2	1	0	46	46
109	male	old	66	>5	2	1	1	29	29
110	male	old	71	<=5	2	1	0	42	42
111	male	young	58	>5	2	NA	1	NA	41
112	female	old	61	<=5	2	1	1	NA	53
113	male	old	61	<=5	2	NA	0	38	38
114	female	young	46	<=5	2	NA	1	NA	11.6
115	female	young	53	>5	2	NA	1	NA	20
116	male	old	68	<=5	2	NA	1	NA	16.8
117	male	old	67	<=5	2	NA	1	NA	22
118	male	young	31	>5	2	NA	1	NA	11
119	male	young	55	>5	2	NA	1	NA	22
120	male	old	67	>5	2	NA	1	NA	31
121	female	young	51	<=5	2	NA	1	NA	32
122	male	old	78	<=5	2	NA	1	NA	17
123	female	old	61	>5	2	NA	1	NA	13
124	male	young	45	<=5	2	NA	1	NA	44
125	female	old	61	<=5	2	NA	1	NA	2.3
126	female	young	47	>5	2	NA	1	NA	5.8
