# Supplementary material for: Identification of a Four-Gene-Based SERM Signature for Prognostic and Drug Sensitivity Prediction in Gastric Cancer
Source: Front Oncol. 2022 Jan 12;11:799223. doi: 10.3389/fonc.2021.799223 (PMC8790320; doi:10.3389/fonc.2021.799223)
Supplement: Supplementary Table S1 — Clinical characteristics and mRNAsi of 296 samples in the TCGA cohort. [file DataSheet_1.zip › Table_3.xlsx]

## Sheet: Sheet1
Primer_Name	Sequences (5'→3')
SERPINE1-Forward	TGGTTCTGCCCAAGTTCTCC
SERPINE1-Reverse	CACCGTGCCACTCTCGTTC
EDIL3-Forward	TGTTGGCTCCTACAAACTGGCT
EDIL3-Reverse	GCATAGATGGGAGGGTCGATGA
RGS4-Forward	TTCATCTCAGTCCAGGCAACCA
RGS4-Reverse	GGGCCTCATCAAAGCAGGTTAT
MATN3-Forward	GACAGAACAGGGTCCCATCA
MATN3-Reverse	GCACACTTGTCACGGACTGA
β-Actin-Forward	TTGTTACAGGAAGTCCCTTGCC
β-Actin-Reverse	ATGCTATCACCTCCCCTGTGTG
