# Supplementary material for: Identification of a Four-Gene-Based SERM Signature for Prognostic and Drug Sensitivity Prediction in Gastric Cancer
Source: Front Oncol. 2022 Jan 12;11:799223. doi: 10.3389/fonc.2021.799223 (PMC8790320; doi:10.3389/fonc.2021.799223)
Supplement: Supplementary Table S1 — Clinical characteristics and mRNAsi of 296 samples in the TCGA cohort. [file DataSheet_1.zip › Table_4.xlsx]

## Sheet: Sheet1
Gene	coef	se	z	p	HR
SERPINE1	0.217	0.057	3.815	0	1.242
MATN3	0.246	0.064	3.874	0	1.279
EDIL3	0.287	0.09	3.182	0.001	1.332
VCAN	0.222	0.071	3.122	0.002	1.249
ECM2	0.257	0.091	2.829	0.005	1.293
FBN1	0.19	0.069	2.76	0.006	1.209
RGS4	0.187	0.068	2.744	0.006	1.205
CDH11	0.199	0.076	2.607	0.009	1.22
BGN	0.177	0.068	2.597	0.009	1.193
CDH2	0.196	0.076	2.56	0.01	1.216
LUM	0.175	0.07	2.51	0.012	1.191
COL8A2	0.182	0.073	2.489	0.013	1.199
COL3A1	0.146	0.062	2.364	0.018	1.157
LAMA2	0.168	0.072	2.352	0.019	1.184
GLIPR1	0.183	0.08	2.297	0.022	1.201
FAP	0.169	0.074	2.275	0.023	1.184
FSTL1	0.179	0.08	2.241	0.025	1.196
THBS1	0.142	0.063	2.245	0.025	1.152
SLIT2	0.143	0.066	2.181	0.029	1.154
THBS2	0.114	0.052	2.187	0.029	1.12
GEM	0.159	0.073	2.176	0.03	1.173
NTM	0.184	0.085	2.175	0.03	1.202
SFRP4	0.079	0.038	2.076	0.038	1.082
ACTA2	0.108	0.052	2.065	0.039	1.114
MMP2	0.129	0.063	2.04	0.041	1.138
GAS1	0.106	0.052	2.028	0.043	1.112
DPYSL3	0.103	0.052	1.994	0.046	1.109
MFAP5	0.11	0.055	1.998	0.046	1.116
FN1	0.105	0.053	1.976	0.048	1.111
MGP	0.096	0.049	1.958	0.05	1.1
COL6A2	0.139	0.072	1.939	0.052	1.149
FBLN1	0.094	0.049	1.943	0.052	1.099
FBLN2	0.107	0.056	1.902	0.057	1.113
CALD1	0.107	0.057	1.896	0.058	1.113
ELN	0.103	0.055	1.873	0.061	1.108
SPOCK1	0.1	0.053	1.868	0.062	1.105
COL6A3	0.124	0.068	1.825	0.068	1.132
SLIT3	0.115	0.064	1.803	0.071	1.121
TIMP3	0.112	0.063	1.79	0.073	1.118
SGCD	0.119	0.067	1.781	0.075	1.126
MYL9	0.081	0.046	1.772	0.076	1.085
FMOD	0.113	0.07	1.614	0.107	1.12
ABI3BP	0.084	0.054	1.565	0.117	1.087
FLNA	0.085	0.054	1.562	0.118	1.088
ITGB3	0.143	0.098	1.467	0.142	1.154
CXCL12	0.096	0.066	1.459	0.145	1.101
MYLK	0.063	0.046	1.364	0.173	1.065
TPM2	0.071	0.053	1.343	0.179	1.073
SFRP1	0.059	0.045	1.313	0.189	1.061
FOXC2	0.105	0.083	1.265	0.206	1.11
SCG2	0.069	0.057	1.199	0.231	1.071
COL16A1	0.089	0.076	1.175	0.24	1.093
TNC	0.057	0.051	1.116	0.264	1.058
CRLF1	0.082	0.075	1.087	0.277	1.085
ITGA5	0.074	0.073	1.016	0.31	1.077
PTX3	0.086	0.097	0.881	0.378	1.089
ECM1	0.056	0.07	0.791	0.429	1.057
TPM1	0.059	0.077	0.766	0.443	1.06
LAMA1	0.059	0.083	0.717	0.473	1.061
FGF2	0.04	0.077	0.514	0.607	1.041
